# Supplementary material for: PLNC8 αβ Potently Inhibits the Flavivirus Kunjin and Modulates Inflammatory and Intracellular Signaling Responses of Alveolar Epithelial Cells
Source: Viruses. 2024 Nov 13;16(11):1770. doi: 10.3390/v16111770 (PMC11599086; doi:10.3390/v16111770)
Supplement: Supplementary file 1 [file viruses-16-01770-s001.zip]

Archive with 1 entries (1 files):
- viruses-3293234-supplementary.pdf
